# Supplementary material for: GFinisher: a new strategy to refine and finish bacterial genome assemblies
Source: Sci Rep. 2016 Oct 10;6:34963. doi: 10.1038/srep34963 (PMC5056350; doi:10.1038/srep34963)
Supplement: Supplementary Information [file srep34963-s1.xls]

## Sheet: Table S1- number of contigs
GFinisher: a new strategy to refine and finish bacterial genome assemblies
Dieval Guizelini, Roberto T Raittz, Leonardo M. Cruz, Emanuel M. Souza, Maria B R Steffens, and Fabio O Pedrosa
Table S1 - Reducing the number of contigs in 96 assemblies provide by GAGE.
The number of contigs (or scaffolds) at least 1000 bp long provide by GAGE (column A). Columns B-F the number of contigs in each step of GFinisher. The reduction rate after recovery sequence by GFinisher (% Red.1) and total reduction rate obtained by GFinisher (% Red.2)
Species / Assembly	GAGE-B	jFGap	FGCSkew	jFGap	Result-1	Result-2	Reduction rate
	A	B (step 2)	C (step 3)	D (step 4)	E (step 5)	F (step 6)
A. hydrophila SSU - HiSeq	52.9333	19.2	195	24	19.5333	15.6667	70.403
ABySS ctg	52	18	197	24	18	15	71.1538
ABySS scf	43	19	198	26	22	16	62.7907
CABOG ctg	81	17	189	23	19	16	80.2469
CABOG scf	37	17	189	23	19	16	56.7568
MaSuRCA ctg	25	15	187	19	14	11	56
MaSuRCA scf	23	15	187	19	14	11	52.1739
MIRA ctg	58	43	219	46	37	30	48.2759
SGA ctg	132	20	198	27	23	16	87.8788
SGA scf	131	21	198	23	21	16	87.7863
SOAPdenovo2 ctg	36	16	194	21	18	14	61.1111
SOAPdenovo2 scf	28	16	194	21	18	14	50
SPAdes ctg	38	18	190	22	16	14	63.1579
SPAdes scf	31	17	191	22	18	16	48.3871
Velvet ctg	51	18	197	22	18	15	70.5882
Velvet scf	28	18	197	22	18	15	46.4286
B. cereus ATCC 10987 - MiSeq	119.733	28.8	51.8667	28.4667	25.7333	15.1333	87.3608
ABySS ctg	82	58	81	58	54	33	59.7561
ABySS scf	71	59	82	59	55	33	53.5211
CABOG ctg	77	14	36	15	14	10	87.013
CABOG scf	33	14	36	15	14	10	69.697
MaSuRCA ctg	55	36	59	34	29	8	85.4545
MaSuRCA scf	48	37	60	34	30	8	83.3333
MIRA ctg	96	37	62	34	30	20	79.1667
SGA ctg	320	16	38	17	16	13	95.9375
SGA scf	310	18	41	19	16	12	96.129
SOAPdenovo2 ctg	73	20	42	19	17	13	82.1918
SOAPdenovo2 scf	51	20	42	19	17	13	74.5098
SPAdes ctg	99	16	40	19	16	10	89.899
SPAdes scf	60	19	43	21	18	10	83.3333
Velvet ctg	351	34	58	32	30	17	95.1567
Velvet scf	70	34	58	32	30	17	75.7143
Species / Assembly	GAGE-B	jFGap	FGCSkew	jFGap	Result-1	Result-2	Reduction rate
	A	B (step 2)	C (step 3)	D (step 4)	E (step 5)	F (step 6)
B. cereus VD118 - HiSeq	251.6	67.8	96.5333	63.6667	58.6	40.3333	83.9693
ABySS ctg	325	78	117	75	71	42	87.0769
ABySS scf	302	87	123	80	74	42	86.0927
CABOG ctg	163	58	89	54	49	32	80.3681
CABOG scf	150	58	89	54	49	32	78.6667
MaSuRCA ctg	180	79	114	77	66	40	77.7778
MaSuRCA scf	178	80	114	75	68	42	76.4045
MIRA ctg	437	73	104	68	63	44	89.9314
SGA ctg	463	57	75	52	49	41	91.1447
SGA scf	251	42	49	35	35	30	88.0478
SOAPdenovo2 ctg	248	72	101	70	65	53	78.629
SOAPdenovo2 scf	235	72	101	70	65	53	77.4468
SPAdes ctg	179	62	94	58	53	40	77.6536
SPAdes scf	183	67	102	59	52	38	79.235
Velvet ctg	251	66	88	64	60	38	84.8606
Velvet scf	229	66	88	64	60	38	83.4061
B. fragilis HMW 615 - HiSeq	125.333	34.3333	193.2	35.8	31.5333	20.2	83.883
ABySS ctg	141	47	241	45	39	19	86.5248
ABySS scf	128	49	250	52	47	21	83.5938
CABOG ctg	136	32	176	33	29	19	86.0294
CABOG scf	129	33	178	33	29	19	85.2713
MaSuRCA ctg	102	44	210	26	26	11	89.2157
MaSuRCA scf	98	42	212	44	33	10	89.7959
MIRA ctg	109	60	211	74	63	38	65.1376
SGA ctg	233	30	172	33	30	26	88.8412
SGA scf	183	31	174	30	30	23	87.4317
SOAPdenovo2 ctg	118	31	182	33	27	21	82.2034
SOAPdenovo2 scf	106	31	182	33	27	21	80.1887
SPAdes ctg	86	20	177	22	21	19	77.907
SPAdes scf	83	21	183	27	24	18	78.3133
Velvet ctg	120	22	175	26	24	19	84.1667
Velvet scf	108	22	175	26	24	19	82.4074
M. abscessus 6G-0125-R - HiSeq	102.2	17.8667	128.133	18.0667	17.7333	13.8667	86.4318
ABySS ctg	87	18	112	19	19	15	82.7586
ABySS scf	59	25	119	26	26	19	67.7966
CABOG ctg	127	21	113	20	20	16	87.4016
CABOG scf	109	21	113	20	20	16	85.3211
MaSuRCA ctg	57	19	115	19	19	13	77.193
MaSuRCA scf	50	19	115	19	19	13	74
MIRA ctg	59	19	347	19	18	13	77.9661
SGA ctg	281	15	107	15	15	12	95.7295
SGA scf	281	14	108	15	15	12	95.7295
SOAPdenovo2 ctg	65	18	114	17	16	14	78.4615
SOAPdenovo2 scf	61	18	114	17	16	14	77.0492
SPAdes ctg	60	12	106	13	12	11	81.6667
SPAdes scf	52	15	117	16	15	14	73.0769
Velvet ctg	132	17	111	18	18	13	90.1515
Velvet scf	53	17	111	18	18	13	75.4717
Species / Assembly	GAGE-B	jFGap	FGCSkew	jFGap	Result-1	Result-2	Reduction rate
	A	B (step 2)	C (step 3)	D (step 4)	E (step 5)	F (step 6)
M. abscessus 6G-0125-R - MiSeq	300.733	57.6	171.4	57.4667	46.6667	26.2667	91.2658
ABySS ctg	131	20	113	22	22	18	86.2595
ABySS scf	129	20	113	22	22	18	86.0465
CABOG ctg	856	30	119	28	28	24	97.1963
CABOG scf	847	30	119	28	28	24	97.1665
MaSuRCA ctg	316	166	259	158	128	21	93.3544
MaSuRCA scf	315	166	259	158	127	21	93.3333
MIRA ctg	103	158	543	168	82	76	26.2136
SGA ctg	612	21	108	21	21	19	96.8954
SGA scf	611	21	114	21	21	19	96.8903
SOAPdenovo2 ctg	84	25	120	26	25	23	72.619
SOAPdenovo2 scf	72	25	120	26	25	23	68.0556
SPAdes ctg	53	37	130	44	39	26	50.9434
SPAdes scf	53	37	130	44	40	28	47.1698
Velvet ctg	189	54	162	48	46	27	85.7143
Velvet scf	140	54	162	48	46	27	80.7143
R. sphaeroides 2.4.1 - HiSeq	362.867	34	305.4	32.8667	31.6667	27	92.5593
ABySS ctg	464	53	321	51	48	41	91.1638
ABySS scf	459	57	326	55	52	43	90.6318
CABOG ctg	531	35	294	29	29	23	95.6685
CABOG scf	320	35	294	29	29	23	92.8125
MaSuRCA ctg	89	23	305	25	23	16	82.0225
MaSuRCA scf	84	23	305	25	23	16	80.9524
MIRA ctg	446	26	303	26	26	20	95.5157
SGA ctg	511	42	309	42	40	39	92.3679
SGA scf	452	32	293	28	27	23	94.9115
SOAPdenovo2 ctg	613	28	304	27	27	25	95.9217
SOAPdenovo2 scf	472	28	304	27	27	25	94.7034
SPAdes ctg	134	40	312	42	39	34	74.6269
SPAdes scf	104	40	307	39	37	33	68.2692
Velvet ctg	513	24	302	24	24	22	95.7115
Velvet scf	251	24	302	24	24	22	91.2351
R. sphaeroides 2.4.1 - MiSeq	270.133	39.8	307.333	39.2667	37.1333	34.1333	87.3643
ABySS ctg	339	49	325	49	46	45	86.7257
ABySS scf	339	49	325	49	46	45	86.7257
CABOG ctg	145	30	266	23	23	21	85.5172
CABOG scf	131	30	266	23	23	21	83.9695
MaSuRCA ctg	53	28	288	28	26	22	58.4906
MaSuRCA scf	47	28	288	28	26	22	53.1915
MIRA ctg	528	82	365	82	78	69	86.9318
SGA ctg	726	31	307	31	31	30	95.8678
SGA scf	656	21	274	22	21	21	96.7988
SOAPdenovo2 ctg	302	31	314	31	31	30	90.0662
SOAPdenovo2 scf	180	31	314	31	31	30	83.3333
SPAdes ctg	100	43	317	50	44	44	56
SPAdes scf	69	44	323	50	45	42	39.1304
Velvet ctg	307	50	319	46	43	35	88.5993
Velvet scf	130	50	319	46	43	35	73.0769
Species / Assembly	GAGE-B	jFGap	FGCSkew	jFGap	Result-1	Result-2	Reduction rate
	A	B (step 2)	C (step 3)	D (step 4)	E (step 5)	F (step 6)
S. aureus M0927 - HiSeq	60.9333	21.5333	55.2667	20.0667	17.8	10.7333	82.3851
ABySS ctg	89	30	66	13	12	8	91.0112
ABySS scf	81	32	68	15	14	8	90.1235
CABOG ctg	56	24	59	24	21	15	73.2143
CABOG scf	53	24	59	24	21	15	71.6981
MaSuRCA ctg	35	16	51	17	15	9	74.2857
MaSuRCA scf	34	16	50	17	15	8	76.4706
MIRA ctg	68	33	62	34	29	19	72.0588
SGA ctg	130	30	59	29	23	18	86.1538
SGA scf	88	13	44	11	11	9	89.7727
SOAPdenovo2 ctg	48	19	51	21	18	10	79.1667
SOAPdenovo2 scf	46	19	51	21	18	10	78.2609
SPAdes ctg	40	16	51	17	17	9	77.5
SPAdes scf	40	15	52	16	15	7	82.5
Velvet ctg	57	18	53	21	19	8	85.9649
Velvet scf	49	18	53	21	19	8	83.6735
V. cholerae CO1032(5) - HiSeq	125.133	19.1333	71.0667	17.7333	13.8667	9.73333	92.2216
ABySS ctg	121	20	61	20	16	13	89.2562
ABySS scf	87	20	63	22	19	14	83.908
CABOG ctg	127	12	51	11	11	9	92.9134
CABOG scf	108	12	51	11	11	9	91.6667
MaSuRCA ctg	80	18	57	19	11	7	91.25
MaSuRCA scf	77	18	57	19	11	7	90.9091
MIRA ctg	115	8	230	9	5	5	95.6522
SGA ctg	285	25	64	14	14	10	96.4912
SGA scf	274	20	59	19	14	10	96.3504
SOAPdenovo2 ctg	81	27	67	21	17	8	90.1235
SOAPdenovo2 scf	58	27	67	21	17	8	86.2069
SPAdes ctg	121	12	52	10	9	7	94.2149
SPAdes scf	95	12	53	14	11	9	90.5263
Velvet ctg	183	28	67	28	21	15	91.8033
Velvet scf	65	28	67	28	21	15	76.9231
V. cholerae CO1032(5) - MiSeq	154.133	33.2667	71.2667	32	28.9333	18.8	87.8028
ABySS ctg	149	18	58	20	20	16	89.2617
ABySS scf	149	18	58	20	20	16	89.2617
CABOG ctg	241	14	53	14	14	11	95.4357
CABOG scf	241	14	53	14	14	11	95.4357
MaSuRCA ctg	142	49	84	43	36	14	90.1408
MaSuRCA scf	142	50	85	44	37	14	90.1408
MIRA ctg	96	110	155	111	100	58	39.5833
SGA ctg	247	14	50	12	12	10	95.9514
SGA scf	240	20	57	18	18	13	94.5833
SOAPdenovo2 ctg	147	32	70	30	27	18	87.7551
SOAPdenovo2 scf	136	32	70	30	27	18	86.7647
SPAdes ctg	73	36	75	36	31	27	63.0137
SPAdes scf	72	36	75	36	30	26	63.8889
Velvet ctg	124	28	63	26	24	15	87.9032
Velvet scf	113	28	63	26	24	15	86.7257
Species / Assembly	GAGE-B	jFGap	FGCSkew	jFGap	Result-1	Result-2	Reduction rate
	A	B (step 2)	C (step 3)	D (step 4)	E (step 5)	F (step 6)
X. axonopodis pv. Manihotis UA323 - HiSeq	149.667	63.1333	250.667	66.2	61.2	50.8	66.0579
ABySS ctg	134	75	256	75	71	67	50
ABySS scf	121	78	260	78	73	69	42.9752
CABOG ctg	89	29	223	29	24	20	77.5281
CABOG scf	89	29	224	31	27	24	73.0337
MaSuRCA ctg	99	27	224	25	22	18	81.8182
MaSuRCA scf	98	26	222	25	23	18	81.6327
MIRA ctg	472	189	385	220	187	95	79.8729
SGA ctg	199	74	258	76	73	70	64.8241
SGA scf	189	69	249	69	68	67	64.5503
SOAPdenovo2 ctg	146	68	251	67	65	61	58.2192
SOAPdenovo2 scf	124	68	251	67	65	61	50.8065
SPAdes ctg	117	37	226	40	37	30	74.359
SPAdes scf	115	38	227	45	39	32	72.1739
Velvet ctg	134	70	252	73	72	65	51.4925
Velvet scf	119	70	252	73	72	65	45.3782
Average	172.95	36.3722	158.094	36.3	32.5333	23.5556	86.3801
Table S2 - GFinisher strategy consistently improves assembly metrics when measured by N50,N75, L50 and L75.
Species / Assembly	N50		N75		L50		L75
	GAGE-B	Gfinisher	GAGE-B	Gfinisher	GAGE-B	Gfinisher	GAGE-B	Gfinisher
A. hydrophila SSU - HiSeq	330086	486044	155195	348002	8.53333	3.86667	16.7333	6.8
ABySS ctg	237457	494270	121603	349770	7	4	15	7
ABySS scf	268392	493890	137136	283363	6	4	13	8
CABOG ctg	278382	495425	133236	338708	6	4	12	7
CABOG scf	278382	495425	189722	338708	6	4	11	7
MaSuRCA ctg	828647	593831	235264	491514	3	3	7	5
MaSuRCA scf	862315	593831	245339	491514	3	3	6	5
MIRA ctg	244066	301518	137773	159472	10	6	16	12
SGA ctg	67129	522070	38026	295072	25	3	50	6
SGA scf	67129	558543	39052	490694	25	3	49	5
SOAPdenovo2 ctg	243851	388749	136903	337492	8	4	15	7
SOAPdenovo2 scf	334435	388749	230185	337492	5	4	9	7
SPAdes ctg	379681	490966	129901	388900	5	4	12	6
SPAdes scf	379681	490966	230049	388900	5	4	9	6
Velvet ctg	180361	491211	93861	264219	9	4	18	7
Velvet scf	301388	491211	229873	264219	5	4	9	7
B. cereus ATCC 10987 - MiSeq	193160	2.36805e+06	92515.7	734182	19.8	1.93333	41.4	4
ABySS ctg	130570	321407	69698	156642	12	4	26	11
ABySS scf	135613	253241	74995	190193	11	5	24	12
CABOG ctg	155352	2036756	76333	2036756	13	2	26	2
CABOG scf	431479	2036756	211009	2036756	4	2	9	2
MaSuRCA ctg	246697	3990675	170659	675048	6	1	13	2
MaSuRCA scf	337861	3980432	209762	463928	4	1	10	2
MIRA ctg	116480	578335	52231	465985	14	4	32	6
SGA ctg	25767	3822494	16197	577461	64	1	129	2
SGA scf	25876	3824409	16762	577660	63	1	126	2
SOAPdenovo2 ctg	246346	3365030	78462	458355	6	1	16	3
SOAPdenovo2 scf	456635	3365030	128609	458355	4	1	10	3
SPAdes ctg	103691	2726563	60216	1359438	17	1	34	2
SPAdes scf	212506	2803866	120480	579122	8	1	16	3
Velvet ctg	24786	1207856	13917	488518	65	2	136	4
Velvet scf	247748	1207856	88406	488518	6	2	14	4
B. cereus VD118 - HiSeq	62416.3	277112	24661	156353	27.6667	4.86667	67.8667	10.7333
ABySS ctg	42572	261213	19054	162298	38	5	92	12
ABySS scf	48439	226524	20272	180476	32	6	81	12
CABOG ctg	79405	351059	31477	187850	17	4	43	9
CABOG scf	80931	351059	31510	187850	16	4	40	9
MaSuRCA ctg	97165	321434	34913	147012	16	5	40	11
MaSuRCA scf	103595	316758	34913	156484	15	5	39	12
MIRA ctg	43373	232562	15003	126713	28	5	85	12
SGA ctg	23397	257307	10868	110731	69	5	155	11
SGA scf	22086	220913	8897	100752	35	4	85	8
SOAPdenovo2 ctg	57780	251748	21257	123854	30	6	74	13
SOAPdenovo2 scf	58377	251748	22983	123854	27	6	67	13
SPAdes ctg	94312	302932	37419	215692	15	4	38	9
SPAdes scf	94312	307943	37419	225388	15	4	38	8
Velvet ctg	44126	251742	20909	148170	33	5	74	11
Velvet scf	46375	251742	23021	148170	29	5	67	11
B. fragilis HMW 615 - HiSeq	121265	567196	61223.7	301485	16.8	3.93333	34.6667	7.53333
ABySS ctg	106769	589718	56017	313284	19	4	42	7
ABySS scf	126082	587877	58781	269349	19	4	38	8
CABOG ctg	95840	550210	42294	323543	18	4	38	7
CABOG scf	95840	550211	47426	323543	18	4	37	7
MaSuRCA ctg	158716	663436	74628	550573	11	3	23	5
MaSuRCA scf	158716	771485	74628	663433	11	3	23	4
MIRA ctg	134263	254432	84346	129390	12	8	24	15
SGA ctg	45047	370803	26391	263506	38	5	76	9
SGA scf	51632	561525	30518	200815	34	4	66	8
SOAPdenovo2 ctg	125627	707242	58562	202611	14	3	30	7
SOAPdenovo2 scf	132255	707242	60952	202611	13	3	28	7
SPAdes ctg	157732	520951	86371	254171	10	4	22	8
SPAdes scf	157732	549841	87246	286941	10	4	21	7
Velvet ctg	125214	561486	59460	269253	14	3	29	7
Velvet scf	147512	561486	70735	269253	11	3	23	7
M. abscessus 6G-0125-R - HiSeq	141047	687615	78565.3	370133	18.6	2.93333	36.9333	5.86667
ABySS ctg	119446	473197	68977	294233	15	4	29	7
ABySS scf	147937	473234	113145	278360	8	4	18	9
CABOG ctg	81416	587078	42966	342307	21	3	43	6
CABOG scf	94359	587078	50959	342307	19	3	37	6
MaSuRCA ctg	246830	551132	110872	322228	9	3	17	6
MaSuRCA scf	246830	551132	122899	322228	9	3	17	6
MIRA ctg	147272	587763	109542	492304	12	3	22	5
SGA ctg	28734	1199465	17153	448434	55	2	110	5
SGA scf	28734	1198999	17153	446848	55	2	110	5
SOAPdenovo2 ctg	148639	588528	88169	369809	11	3	22	6
SOAPdenovo2 scf	150256	588528	95162	369809	10	3	20	6
SPAdes ctg	150258	1199284	94999	492081	10	2	20	5
SPAdes scf	215724	551219	114286	334580	9	3	18	6
Velvet ctg	60955	588797	37038	348234	28	3	54	5
Velvet scf	248309	588797	95160	348234	8	3	17	5
M. abscessus 6G-0125-R - MiSeq	79155	389556	42751.9	249374	57.6667	5.8	120.067	10.7333
ABySS ctg	70424	520421	39013	334866	24	4	48	7
ABySS scf	73179	520421	39013	334866	23	4	47	7
CABOG ctg	8655	421052	4755	218317	176	5	378	9
CABOG scf	9070	421052	4805	218317	171	5	370	9
MaSuRCA ctg	36211	437292	18405	332798	52	5	104	8
MaSuRCA scf	36211	435889	18481	334201	52	5	104	8
MIRA ctg	89612	126512	46469	78572	15	18	36	34
SGA ctg	12890	519353	7614	333361	126	4	255	7
SGA scf	12890	520553	7614	335186	126	4	255	7
SOAPdenovo2 ctg	131561	347630	68567	218504	14	4	29	9
SOAPdenovo2 scf	147990	347630	79670	218504	13	4	24	9
SPAdes ctg	220161	302660	122266	192025	8	6	16	12
SPAdes scf	220161	252408	122266	191266	8	7	16	13
Velvet ctg	47327	335236	25959	199916	35	6	71	11
Velvet scf	70983	335236	36382	199916	22	6	48	11
R. sphaeroides 2.4.1 - HiSeq	50721.9	467189	28355	215959	67.5333	3.33333	141.467	6.93333
ABySS ctg	13523	284948	8662	131220	98	5	205	11
ABySS scf	13523	266342	8674	139066	97	6	204	11
CABOG ctg	12421	493289	7179	222671	111	3	222	6
CABOG scf	23585	493289	12169	222671	57	3	117	6
MaSuRCA ctg	176783	698991	102004	284085	10	3	18	5
MaSuRCA scf	196511	698991	102004	284085	9	3	17	5
MIRA ctg	18568	493885	9191	234259	69	3	154	6
SGA ctg	12872	333449	6960	174004	96	3	204	8
SGA scf	13674	333349	7216	222097	89	3	185	7
SOAPdenovo2 ctg	11128	493881	5955	222587	121	3	259	6
SOAPdenovo2 scf	15950	493881	8188	222587	90	3	187	6
SPAdes ctg	74486	493881	47310	212293	19	3	38	7
SPAdes scf	127911	493881	73118	222631	10	3	22	6
Velvet ctg	13807	467891	7500	222562	98	3	207	7
Velvet scf	36086	467891	19195	222562	39	3	83	7
R. sphaeroides 2.4.1 - MiSeq	62356.7	228239	36860.6	145639	51.0667	7	105.867	13.4667
ABySS ctg	22050	169949	11736	129944	67	10	137	18
ABySS scf	22050	169949	11736	129944	67	10	137	18
CABOG ctg	41794	270924	22363	170790	30	5	64	10
CABOG scf	45887	270924	25501	170790	26	5	55	10
MaSuRCA ctg	142742	270321	102371	174203	12	6	21	10
MaSuRCA scf	165131	270321	104435	174203	11	6	19	10
MIRA ctg	15792	164072	8236	72855	90	8	191	17
SGA ctg	9224	250749	4941	142423	150	6	321	13
SGA scf	9086	274713	4930	170207	136	5	291	10
SOAPdenovo2 ctg	33829	251087	16889	142633	44	6	88	13
SOAPdenovo2 scf	45133	251087	27903	142633	32	6	63	13
SPAdes ctg	118093	202404	53389	142764	15	8	30	15
SPAdes scf	151794	202404	104015	142764	11	8	20	15
Velvet ctg	24347	202341	14804	139218	58	8	115	15
Velvet scf	88399	202341	39660	139218	17	8	36	15
S. aureus M0927 - HiSeq	135066	555325	73181.3	359672	8.73333	2.33333	17.8667	4.33333
ABySS ctg	64963	669711	38351	437698	13	2	29	4
ABySS scf	73887	669711	38856	438067	12	2	27	4
CABOG ctg	111165	435989	56580	330564	7	2	16	4
CABOG scf	153356	435989	62375	330564	6	2	13	4
MaSuRCA ctg	221821	453254	123428	396538	5	2	9	4
MaSuRCA scf	221821	447955	123428	401885	5	2	9	4
MIRA ctg	132448	275293	50006	232112	7	4	16	7
SGA ctg	39954	333949	28545	205590	22	3	43	6
SGA scf	51537	500001	34718	334718	15	2	31	4
SOAPdenovo2 ctg	146332	612876	92436	430362	7	2	13	4
SOAPdenovo2 scf	146332	612876	92436	430362	7	2	13	4
SPAdes ctg	187080	1005964	105739	349706	6	2	11	3
SPAdes scf	187080	1050091	105739	349983	6	2	11	3
Velvet ctg	122507	413106	52580	363466	7	3	15	5
Velvet scf	165713	413106	92503	363466	6	3	12	5
V. cholerae CO1032(5) - HiSeq	119957	1.04551e+06	55909.9	398000	17.2667	2.2	36.4667	4.2
ABySS ctg	94508	479770	58395	275156	13	3	27	5
ABySS scf	217596	992852	80568	275408	6	2	15	5
CABOG ctg	61249	740634	29636	355373	19	2	43	4
CABOG scf	67078	740634	34758	355373	16	2	36	4
MaSuRCA ctg	241604	996806	85155	472010	6	2	13	4
MaSuRCA scf	246505	996806	85155	472009	6	2	13	4
MIRA ctg	92000	1039874	56477	741987	14	2	27	3
SGA ctg	23808	564738	12382	358919	49	2	103	4
SGA scf	24152	564509	12815	263928	48	3	102	5
SOAPdenovo2 ctg	135118	2513108	65780	532404	10	1	21	2
SOAPdenovo2 scf	200529	2513108	102918	532404	6	1	13	2
SPAdes ctg	83518	2264500	46841	475931	16	1	32	3
SPAdes scf	98274	564423	52916	359323	13	2	26	4
Velvet ctg	40877	355456	22754	249884	30	4	62	7
Velvet scf	172545	355456	92099	249884	7	4	14	7
V. cholerae CO1032(5) - MiSeq	93313.9	455143	47503.7	272482	20.3333	4.4	43.4667	7.86667
ABySS ctg	60973	470868	27970	422454	21	3	44	5
ABySS scf	60973	470868	27970	422454	21	3	44	5
CABOG ctg	33710	569339	17245	296993	34	3	74	5
CABOG scf	33710	569339	17245	296993	34	3	74	5
MaSuRCA ctg	76131	577012	45736	216064	16	3	33	6
MaSuRCA scf	76131	576880	45736	216064	16	3	33	6
MIRA ctg	112926	152804	59711	96266	9	14	20	26
SGA ctg	27573	893192	15449	441050	45	2	94	4
SGA scf	27931	373230	15534	270891	44	4	92	7
SOAPdenovo2 ctg	71357	442168	37218	246179	15	4	34	6
SOAPdenovo2 scf	91942	442168	39820	246179	14	4	32	6
SPAdes ctg	262160	236237	136216	166536	5	6	11	12
SPAdes scf	262160	250329	136216	153646	5	6	11	11
Velvet ctg	92036	401359	43442	297730	15	4	31	7
Velvet scf	109996	401359	47047	297730	11	4	25	7
X. axonopodis pv. Manihotis UA323 - HiSeq	94463.2	269437	47683.8	119931	20.1333	10.0667	40.4667	19.9333
ABySS ctg	89864	120035	47805	66728	21	14	40	26
ABySS scf	94163	120035	55842	66728	19	14	36	26
CABOG ctg	107676	610232	55276	267770	16	4	32	7
CABOG scf	105803	610232	58882	213806	17	4	32	8
MaSuRCA ctg	117883	610409	61875	227363	15	3	30	7
MaSuRCA scf	117883	610409	61875	227362	15	3	30	7
MIRA ctg	91268	91219	21435	55400	21	20	53	41
SGA ctg	49072	113537	23614	63700	35	15	70	28
SGA scf	49072	119999	24538	66701	35	13	69	26
SOAPdenovo2 ctg	79834	131760	41329	66790	21	11	44	23
SOAPdenovo2 scf	91216	131760	43762	66790	19	11	38	23
SPAdes ctg	117467	265902	63036	138922	16	6	30	12
SPAdes scf	117467	265901	63036	138922	16	7	30	13
Velvet ctg	83025	120063	42656	65993	20	13	40	26
Velvet scf	105255	120063	50296	65993	16	13	33	26
Average	123584	649701	62033.9	305934	27.8444	4.38889	58.6056	8.53333
Table S3 - Assemblers and algorithms
Assembler	Algorithms		Reference
ABySS	de-Bruijn		Simpson et al., 200923
CABOG	OLC		Miller et al., 200824
MIRA	OLC		Chevreux et al., 200425
MaSuRCA	de-Bruijn}/OLC		Zimin et al, 201326
SGA	String Graph		Simpson and Durbin, 201227
SOAPDenovo	de-Bruijn		Luo et al., 201228
SPAdes	de-Bruijn		Bankevich et al., 201229
Velvet	de-Bruijn		Zerbino and Birney, 200830
